# Supplementary material for: Commonly Used Therapeutics Associated with Changes in Arousal Inhibit GABAAR Activation
Source: Biomolecules. 2023 Feb 15;13(2):365. doi: 10.3390/biom13020365 (PMC9953295; doi:10.3390/biom13020365)
Supplement: Supplementary file 1 [file biomolecules-13-00365-s001.zip]

Archive with 1 entries (1 files):
- biomolecules-2132723-supplementary.pdf
